# Supplementary material for: DNA Methylation Patterns in Relation to Acute Severity and Duration of Anxiety and Depression
Source: Curr Issues Mol Biol. 2023 Sep 6;45(9):7286–303. doi: 10.3390/cimb45090461 (PMC10527760; doi:10.3390/cimb45090461)
Supplement: Supplementary file 1 [file cimb-45-00461-s001.zip]

Archive with 1 entries (1 files):
- cimb-2569520-supplementary.pdf
